# Supplementary material for: Mitochondrial Inhibition by Sodium Azide Induces Assembly of eIF2α Phosphorylation-Independent Stress Granules in Mammalian Cells
Source: Int J Mol Sci. 2022 May 17;23(10):5600. doi: 10.3390/ijms23105600 (PMC9142010; doi:10.3390/ijms23105600)
Supplement: Supplementary file 1 [file ijms-23-05600-s001.zip]

Archive with 1 entries (1 files):
- ijms-1665261-SI.pdf
